# Supplementary material for: Oncolytic Parapoxvirus induces Gasdermin E-mediated pyroptosis and activates antitumor immunity
Source: Nat Commun. 2023 Jan 14;14:224. doi: 10.1038/s41467-023-35917-2 (PMC9840172; doi:10.1038/s41467-023-35917-2)
Supplement: Supplementary file 6 — Source Data [file 41467_2023_35917_MOESM6_ESM.xlsx]

## Sheet: uncropped images
Please provide the full scan blot image for figures: 1g (top panel), 1h (bottom panel), 1i-k, 1n (GAPDH, HMGB1), 1o (GAPDH), 2c (top panel), 2f, 2g (bottom panel), 2i-j (bottom panels), 2k, 2l-m (bottom panels), 2n, 3e, 5d (bottom panel); supplementary figures: 2d (top panel), 2e (bottom panel), 3b (HMGB1 and GAPDH), 6a, 6b (middle and bottom panels), 6e (middle and bottom panels), 7a, 8a. requir…
1g (top panel) in new version 1g
					Figure 1g EMT-6 Anti-HMGB1
					Figure 1g NCI-H226 ACHN Anti-HMGB1
1h (bottom panel) in new version 2a
					Figure-2a EMT-6,ACHN,NCI-H226 anti-β-actin
1i-k, 1n (GAPDH, HMGB1) in new version 2 b-d, 2g
Figure 2b mouse celllines anti-GSDME							Figure 2b mouse celllines anti-β-actin
Figure 2c human celllines anti-GSDME								Figure 2c human celllines anti-β-actin
Figure 2d EMT6 anti-GAPDH
				Figure 2d EMT6 anti-GSDME
Figure 2g clinical sample 1 2 3-anti-HMGB1				Figure 2g clinical sample 1 2 3-anti-GAPDH
1o (GAPDH) in new version 2h
2c (top panel) in new version 3c
Figure 3c 4T1 B16 A549 anti-HMGB1-antibody
2f in new version 3f
															Figure 3f 4T1 in vitro anti-GSDME										Figure 3f 4T1 in vitro anti-β-actin
Figure 3f B16 in vitro anti-GSDME
2g (bottom panel) in new version 3g
Figure 3g 4T1,B16,A549 anti-β-actin
2i-j (bottom panels)in new version 3i-j
Figure 3i 4T1 in vivo anti-β-actin
Figure 3i B16 in vivo anti-β-actin
Figure 3j human clinical sample-1-4 anti-GAPDH
2k in new version 3k
Figure 3k B16 CHX ORFV anti-GSDME-antibody
Figure 3k B16 CHX ORFV anti-GAPDH
Figure 3k B16 CHX anti-GAPDH
Figure 3k B16 CHX anti-GSDME
2l-m (bottom panels) in new version 3l-m
Figure 3l B16 Ctrl KOE GSDME Input anti-β-actin
Figure 3m Ctrl Input-actin
Figure 3m B16 KOE Input-actin
2n in new version 3n
Figure 3n B16 KOE anti-β-actin
3e in new version 4e
Figure 4e anti-GZMB
Figure 4e anti-β-antin
5d (bottom panel) in new version 6d
Figure 6d In vivo tumor sample anti-β-actin
supplementary figures: 2d (top panel)
Supplementary Figure 2d CT26 anti-HMGB1
supplementary figures:2e (bottom panel)
Supplementary Figure 2e CT26 anti-β-actin
supplementary figures:3b (HMGB1 and GAPDH)
Supplementary Figure 3b A549-anti-GAPDH
Supplementary Figure 3b A549-anti-HMGB1
supplementary figures:6a
Supplementary Figure 6a A549 anti-GAPDH
Supplementary Figure 6a A549 anti-GSDME
supplementary figures:6b (middle and bottom panels)
Supplementary Figure 6b B16-F10 in vivo anti-GZMB
Supplementary Figure 6b B16-F10 in vivo anti-β-actin
supplementary figures:6e (middle and bottom panels)
Supplementary Figure 6e A549 anti-β-actin
Supplementary Figure 6e A549 anti-GSDME
Supplementary Figure 7a B16-F10 anti-β-actin
Supplementary Figure 7a B16-F10 anti-GSDME
Supplementary Figure 8a anti-GSDME
Supplementary Figure 8a anti-β-actin

## Sheet: graph numerical values  
Figure 1b EMT6 Tumor growth curve
Days	Vehicle										ORFV
0	0	0	0	0	0	0	0	0	0	0	0	0	0	0	0	0	0	0
6	10.206	14.4	9.375	15.75	12.544	17.92	12.544	9.375	12.544	17.92	13.5	9.375	12.544	17.92	15.75	12.544	13.5	13.5
8	112.896	61.9415	45.6	226.576	159.528	124.93	221.952	110.956	130.144	226.576	91.936	44.1	23.85	91.936	44.376	123.872	48.6	40.5
10	520.704	159.79	305.184	585	575.552	271.062	620.626	236.816	287.49	383.268	147.994	85.833	72.03	211.864	115.745	239.062	82.8345	66.248
12	622.261	199.888	538.208	841	695	534.336	918.984	355.008	543.414	575.552	303.75	127.832	83.232	302.379	182.752	328.05	117.5	92.2465
14	888.096	405.72	806.284	1210.94	1000.69	719.17	1285.96	684.28	814.61	753.914	379.906	177.45	146.334	400.988	220.28	542.626	211.25	139.425
16	1833.18	937.5	1183.54	2130.22	1407	1335.94	1901.76	1442.69	2037.07	1753.09	565.504	255.792	217.328	566.784	318.816	691.014	349.448	178.85
Figure 1c mRNA fold change
GSDMD	Ctrl 1	1
GSDMD	Ctrl 2	1.93384
GSDMD	Ctrl 3	1.29003
GSDMD	Orf 1	8.70254
GSDMD	Orf 2	5.40806
GSDMD	Orf 3	5.97121
CASP 8	Ctrl 1	1
CASP 8	Ctrl 2	0.949374
CASP 8	Ctrl 3	0.899995
CASP 8	Orf 1	6.31477
CASP 8	Orf 2	10.9589
CASP 8	Orf 3	8.37856
NLR4	Ctrl 1	1
NLR4	Ctrl 2	1.19614
NLR4	Ctrl 3	1.27595
NLR4	Orf 1	5.2104
NLR4	Orf 2	8.10683
NLR4	Orf 3	8.46029
IL-18	Ctrl 1	1.53228
IL-18	Ctrl 2	1
IL-18	Ctrl 3	1.39171
IL-18	Orf 1	1.84451
IL-18	Orf 2	1.91345
IL-18	Orf 3	2.50714
IL-1beta	Ctrl 1	1
IL-1beta	Ctrl 2	0.879679
IL-1beta	Ctrl 3	0.839725
IL-1beta	Orf 1	6.81508
IL-1beta	Orf 2	12.8529
IL-1beta	Orf 3	9.62444
IL-6	Ctrl 1	1
IL-6	Ctrl 2	1.01453
IL-6	Ctrl 3	1.05705
IL-6	Orf 1	3.18473
IL-6	Orf 2	5.86934
IL-6	Orf 3	6.03815
casp1	Ctrl 1	0.82199
casp1	Ctrl 2	1.43397
casp1	Ctrl 3	1
casp1	Orf 1	5.16866
casp1	Orf 2	3.53997
casp1	Orf 3	3.05732
Figure 1f EMT6 NCI-H226 ACHN LDH
Vehicle	ORFV
0	51.4706
0	50.8564		ACHN
0	44.586
Vehicle	ORFV
0	72.9844
0	69.8709		H226
0	99.2687
Vehicle	ORFV
0	54.0757
0	51.8162		EMT-6
0	51.1224
Figure 2e EMT-6 Ctrl KOGSDME LDH release
Ctrl Vehicle	Ctrl ORFV	Gsdme-Vehicle	Gsdme-ORFV
0	70.044	0	30.2144
0	71.3195	0	34.6798
0	72.8	0	34.7378
Figure 3b A549 B16 4T1 LDH release
Vehicle	ORFV
0	53.1051
0	84.5752		4T1
0	83.9674
Vehicle	ORFV
0	63.8402
0	63.1652		B16
0	67.0638
Vehicle	ORFV
0	56.4334		A549
0	49.7921
0	43.2645
Figure 3d B16 Tumor volume
Days	Vehicle							ORFV
0	0	0	0	0	0	0	0	0	0	0	0	0	0	0
6	93.775	46.3905	45.9375	100.048	106.25	47.2	97.92	78.975	104.362	47.151	78.5825	77.064	45.387	74.36
8	169	102.528	104.742	276.538	290.43	114.92	158.812	114.92	195.201	72.111	152.096	111.392	75.429	122.786
10	395.686	367.416	361.673	409.248	699.84	246.24	620	228.528	379.456	158.108	252.333	147.875	107.911	165.292
12	663.062	552.25	583.358	766.324	1096.85	447.536	916.218	279.772	438.893	221.812	309.394	242.592	149.504	291.2
14	997.248	906.599	737.326	1335.1	1670	881.061	1314.64	408.212	766.14	384	594.432	460.275	265.243	454.072
Figure 3k Relative Gray density
	Measure time	1	2	3
CHX-ORFV		1	1	1		band 1
		0.994993	0.995863	1.03091		band 2
		0.926117	1.02403	0.954117		band 3
		0.903596	0.976345	0.959918		band 4
Measure time		1	2	3
CHX-Vehicle		1	1	1		band 1
		0.709571	0.721127	0.707808		band 2
		0.521093	0.51172	0.493501		band 3
		0.416588	0.418519	0.395519		band 4
Figure 3p B16 Ctrl KOE LDH release
Ctrl Vehicle	Ctrl ORFV	Gsdme1-Vehicle	Gsdme1-ORFV	Gsdme2-Vehicle	Gsdme2-ORFV
0	81.7927	0	18.956	0	38.3438
0	73.5805	0	18.2891	0	32.0108
0	76.2813	0	38.2353	0	29.7189
Figure 4c gp100 CD8a
Vehicle	ORFV
9.25	37.44
5.87	22
13.28	19.3
7.52	23.53
9.52	26.82
Figure 4d CD8a GzmB
Vehicle	ORFV
4.69	27.12
4.63	24.12
5.04	40.35
4.58	47.94
10.7	21.47
Figure 4g Tumor Volume
Days	PBS + IgG						ORFV + IgG						PBS + αCD8						ORFV + αCD8
0	0	0	0	0	0		0	0	0	0	0	0	0	0	0	0	0		0	0	0	0	0
6	13.5	15.75	13.5	9.375	14.4		13.5	9.375	13.5	9.375	7.8125	13.5	14.4	12.544	14.4	15.75	13.5		17.92	15.75	16.384	15.75	15.75
8	112.216	102.5	102.5	106.808	137.924		69.696	16.384	34.4	15.75	30.324	38.4	116.058	110.412	110.864	173.225	101.4		110.956	91.936	133.428	82.8345	119.168
10	351.714	469.625	409.15	249.9	376.544		110.864	40	56.7	52.92	58.725	97.216	299.568	390.15	345.6	542.626	378.5		311.904	242.811	483.678	172.98	457.056
12	706.744	1207.88	780.218	465.493	851.472		164.64	79.488	88.434	82.944	98.696	147.875	541.696	769.896	602.761	1031.25	712.744		487.142	400.078	737.1	267.173	861.184
Figure 4h Spider web plot
Vehicle	CD3 T Recruitment:14.3				CD8 Priming 9.1		CD8 Cytotoxicity 5.9			CD8 Recruitment 7.6				NK Cytotoxicity 3
ORFV	CD3 T Recruitment:33.9				CD8 Priming 25.8		CD8 Cytotoxicity 32.2			CD8 Recruitment 25.1				NK Cytotoxicity 9
Figure 4i KOGSDME gp100 CD8a
CTRL	Gsdme-
43.37	0.93
30.23	0.84
32.46	0.39
59.23	0.25
54.44	1.05
46.17	0.16
Figure 4j KOGSDME CD8a GzmB
CTRL	Gsdme-
25.3	0.99
20	6.75
24.63	13.69
24.12	5.37
19.63	9.23
24.04	8.17
	10.07
Figure 4l Tumor Weight
Ctrl tumor+PBS	Ctrltumor+ORFV	Gsdme- Tumor+PBS	Gsdme- Tumor+ORFV
0.82	0.09	0.85	0.36
0.73	0.08	0.76	0.38
0.77	0.06	0.86	0.4
0.69	0.05	0.88	0.28
0.63	0.05	0.6	0.25
0.89	0.04	0.92	0.25
0.96	0.03	0.7	0.28
	0.03		0.2
Figure 4o Number of tumor foci
CtrlTumor+PBS	Ctrl Tumor+ORFV	Gsdme- Tumor+PBS	Gsdme- Tumor+ORFV
76	12	95	43
107	6	152	56
88	14	102	60
86	3	80	17
82	3	96	43
73	2	80	32
Figure 5b Tumor Volume
	Vehicle								ORFV								ORFV-Δ120-EGFP								ORFV-Δ120&121-EGFP
0	0	0	0	0	0	0	0		0	0	0	0	0	0	0	0	0	0	0	0	0	0	0		0	0	0	0	0	0	0	0
6	72.5	35.64	50.625	81.25	62.866	43.32	78.498		22.5	18	33.6875	36	13.5	13.5	15.75	18	22.5	20.25	13.5	24.5	40	32.49	13.5		22.5	13.5	18	13.5	22.5	18	13.5	15.75
8	239.062	97.5	117	134.56	93.75	113.438	183.6		57.6	36.75	61.74	87.88	18	24.5	36	75	52	36.75	20.25	77.5	87.552	48.074	18		37.544	38.4	25.6	18	78.975	39.2	22.5	18
10	441.099	145.824	207.36	222.156	173.246	205.768	317.608		146.016	133.1	205.768	46.464	66.654	68.75	96.9105	149.504	128.576	66.564	50.4	211.864	212.341	106.624	44.1		53.621	83.824	41.876	26.3375	200.934	68.796	38.266	27.225
12	827.544	323.438	504.21	506.944	487.688	423.774	882.026		210.25	240.448	398.664	81.25	113.724	121.086	199.962	333.036	306.418	152.096	144.652	543.414	514.692	235.468	78.75		100.048	180.336	90	52.92	460.594	153.664	80	63.7875
14	2304	1104.66	2339.95	2086.29	2288.59	1567.21	3193.45		575.064	563.108	979.519	230.688	295.312	351.31	632.164	622.913	770.176	387.2	364.135	1142	890	671.058	203.456		237.65	423.801	234.406	153	1004.16	450.356	312.05	182.272
Figure 5f numbers of tumor foci
B16-F10 Vehicle	B16-F10 ORFV-120
83	7
65	3
54	0
25
28
Figure 6b Suvival data
Days	PBS + IgG	PBS + αPD-1	ORFV	ORFV+αPD-1
10	1
12	1	1
12	1
13	1	1
13	1	1
13	1	1
14	1	1
14	1	1
15	1	1
15		1
16		1
16		1
17			1
18	1		1
18			1
19			1
19			1
20			1	1
21				1
22				1
23			1
24				1
24				1
25			1	1
25			1
25			1
26				1
27				1
28				1
29				1
Figure 6e GzmB CD8
Vehicle	ORFV	Etoposide	ORFV+Etoposide
3.24	16.23	8.14	21.83
3.89	20.87	5.97	21.21
6.75	25.99	6.64	56.55
1.52	29.54	5.81	48.08
2.78	22.18	13.64	51.19
5.08	16.64	8.03	52.6
3.5	18.04	9.64	31.56
Figure 6h Tumor weight
Vehicle	ORFV	Etoposide	ORFV+Etoposide
1.69	0.67	0.67	0.18
1.07	0.68	0.52	0.13
0.88	0.4	0.48	0.09
0.72	0.42	0.45	0.03
0.53	0.26	0.38	0.01
0.51	0.15	0.3	0.01
0.4	0.11	0.29	0.01
0.28	0.11	0.22	0.01
Figure 6j suvival data
Days	PBS+IgG	PBS+aPD-1	Etoposide+lgG	ORFV+IgG	ORFV+aPD-1	Etoposide+aPD-1	ORFV+Etoposide+IgG	ORFV+Etoposide+aPD-1
15	1
15	1	1
16		1
16	1	1
17	1	1
17	1	1
17		1	1
18	1		1
18	1	1	1
18			1
19	1	1		1
19	1	1	1	1		1
19	1			1		1
20		1	1	1		1
20				1
20			1	1		1
21							1
21			1	1	1	1
22			1		1	1	1
22			1	1	1		1
23				1	1	1
23				1	1	1	1
24					1	1	1	1
25					1	1	1
25							1	1
26					1			1
26							1	1
27					1		1	1
27					1		1
28								1
29
29								1
30								1
31								1
31								1
Figure 6k suvival data
	PBS+IgG	PBS+aPD-1	Etoposide+lgG	ORFV+IgG	ORFV+aPD-1	Etoposide+aPD-1	ORFV+Etoposide+IgG	ORFV+Etoposide+aPD-1
18	1
18	1
18	1	1
19		1	1
19			1
20	1	1	1
20	1	1	1			1
20	1		1			1
21	1	1	1			1
21	1	1
21	1	1	1			1
22	1	1	1			1
22		1	1			1
22		1				1
23			1	1		1
23						1
23				1		1
24				1
24				1
25							1
25				1	1		1
26				1	1		1
26				1			1
27				1	1		1
27				1	1		1
28				1			1	1
29					1			1
29					1		1	1
30					1		1	1
30					1		1	1
31					1			1
32					1
32								1
33								1
34								1
35								1
Supplementary Figure 2b Tumor weight
Vehicle	ORFV
1.19	0.28
0.51	0.17
0.45	0.23
0.98	0.34
0.58	0.21
1.1	0.41
1.27	0.29
0.27	0.1
0.58
0.97
Supplementary Figure 4c Tumor weight
Vehicle	ORFV
0.56	0.37
0.24	0.1
0.43	0.04
0.62	0.5
0.73	0.08
0.23	0.11
0.6	0.08
Supplementary Figure 4d Tumor weight and Tumor volume
4T1+PBS	4T1+ORFV			days	Vehicle							ORFV
0.48	0.12			0	0	0	0	0	0	0	0	0	0	0	0	0	0	0
0.25	0.1			6	6.05	8.464	11.25	13.5	15.309	25.92	25.725	8.125	11.76	14.4	10	13.72	7.406	7.488
0.19	0.08			8	41.6	28.175	47.151	54.684	55.566	86.151	69.8625	28.7875	30.056	35.378	23.552	27.5625	17.92	13.72
0.14	0.06			10	285.101	191.896	139.968	137.924	159.526	123.596	157.604	82.944	66.564	71.944	37.584	59.248	27.216	23.04
0.17	0.04			12	584.016	339.575	312.188	302.379	605.052	274.752	419.832	165.292	116.272	98.75	63.504	91.936	37.6	32.4
0.1	0.03			14	1402.63	634.834	705.024	588.062	873.254	668.367	646.866	372.087	192.512	178.2	100	242.592	81.25	78.4195
0.06	0.01
Supplementary Figure 6c B16 Gsdme mRNA expression
B16+ORFV
0 h	4 h	8 h	12 h
0.994815	2.89287	3.14378	0.796916
0.947698	0.43603	3.05781	1.15069
0.860055	0.595635	1.3036	0.354167
1.23328	0.928195	0.70344	0.813661
Supplementary Figure 6d A549 Gsdme mRNA expression
A549+ORFV
0 h	4 h	8 h	12 h
1	0.963685	0.658126	1.48632
1.17197	1.04101	1.37013	0.804141
0.326783	1.26936	1.01336	1.19239
Supplementary Figure 7c LDH release
LDH release (%)		Vehicle					ORFV
	Ctrl	0	0	0			60.8659	67.4863	67.6244
	Gsdme1-	0	0	0			22.2222	21.3821	20.0301
	Gsdme2-	0	0	0			31.8087	30.2804	29.4915
Supplementary Figure 8c LDH ralease
CtrlVehicle	Ctrl ORFV	Gsdme- Vehicle	Gsdme- ORFV
0	49.5422	0	19.8167
0	47.5501	0	22.8736
0	49.5248	0	21.4286
Supplementary Figure 10b CD45 CD3
Vehicle	ORFV
10.03	42.19
10.28	55.47
10.64	20.91
23.49	22.54
17.3	28.55
Supplementary Figure 10b CD3 CD8
Vehicle	ORFV
10.92	32.09
7.77	30.65
8.7	21.75
4.95	24.79
5.89	16.33
Supplementary Figure 10b NK GZMB
Vehicle	ORFV
4.1	11.29
1.5	6.61
3.74	6.23
2.58	11.95
Supplementary Figure 11 CD3 CD8
CTRL	Gsdme-
27.83	21.47
17.93	9.4
23.94	8.58
37.74	8.72
27.85	10.56
35.99	6.78
39.56
